# Supplementary material for: Two-Dimensional Analysis of Digital Images through Vector Graphic Editors in Dentistry: New Calibration and Analysis Protocol Based on a Scoping Review
Source: Int J Environ Res Public Health. 2021 Apr 23;18(9):4497. doi: 10.3390/ijerph18094497 (PMC8122989; doi:10.3390/ijerph18094497)
Supplement: Supplementary file 1 [file ijerph-18-04497-s001.zip]

Archive with 2 entries (2 files):
- ijerph-1188530 Supplementary.pdf
- ijerph-1188530-supplementary.mp4
